# Supplementary material for: Isolation and Characterization of St-CRPs: Cysteine-Rich Peptides from the Arctic Marine Ascidian Synoicum turgens
Source: Mar Drugs. 2026 May 8;24(5):168. doi: 10.3390/md24050168 (PMC13208793; doi:10.3390/md24050168)
Supplement: Supplementary file 1 [file marinedrugs-24-00168-s001.zip]

Archive with 1 entries (1 files):
- marinedrugs-4281897-supplementary.pdf
